# Supplementary material for: Nonlinear association between C-reactive protein and severity of diabetic foot infection in patients with diabetes: A retrospective cohort study with clinical implications
Source: PLoS One. 2025 May 15;20(5):e0323704. doi: 10.1371/journal.pone.0323704 (PMC12080835; doi:10.1371/journal.pone.0323704)
Supplement: S1 File — (XLSX) [file pone.0323704.s002.xlsx]

## Sheet: Sheet1
	DFI microbial community	Sex	Amputations statue	Smoking statue	Duration of diabetes in years	Hypertension	Coronary heart disease	Cerebral infarction	BMI (kg/m2)	MAP（mmHg）	FBG (mmol/l)	HbA1c（%）	Severity of diabetic foot infection	RBC（*1012/L)	Hb (g/L)	WBC（*109/L)	Neutrophil percentage	Platelet	Albumin g/dl
1	0	0	1	0	4	0	0	0	25.95	#REF!	7.6	5.4	0	4.86	150	9.33	83.2	122	39.4
2	0	1	1	2	20	0	0	0	23.1	#REF!	10.74	7.3	0	4	117	10.54	75.14	255	24.1
3	2	1	0	2	5	0	0	0	19.98	#REF!	5.9	13	0	4.2	120	11.76	85.1	403	29.9
4	0	0	1	0	11	1	0	0	22.68	#REF!	7.6	7.6	1	2.55	72	14.16	80.7	215	29.9
5	2	0	1	1	12	1	0	0	27.75	#REF!	11.93	8.9	1	4.76	148	11.01	89.8	112	39.3
6	1	0	0	1	35	0	0	0	23.5	#REF!	10.15	8.4	0	2.88	76	10.77	92.1	202	17
7	2	0	1	0	10	0	0	1	24.4	#REF!	12.78	10.1	0	3.83	122	5.04	66.9	135	31.2
8	2	0	2	2	4	0	0	0	22.09	#REF!	14.28	11.5	0	4.13	126	16.5	93.41	195	25.1
9	2	0	2	2	2	1	0	0	25.5	#REF!	6.38	6.2	0	3.55	112	5.06	60.5	184	24.9
10	2	0	2	1	13	1	1	0	24.34	#REF!	10.78	6.7	0	2.55	79	10.03	77.3	384	26.7
11	0	0	2	1	11	0	0	0	27	#REF!	9	10.4	0	4.1	117	10.13	84.5	181	25.9
12	1	1	1	2	25	1	0	0	23	#REF!	9.58	6.6	0	3.09	86	10.48	77.5	496	31.1
13	0	0	2	1	9	1	0	0	26	#REF!	8.34	5.9	0	4.25	142	5.96	72.9	110	42.1
14	2	1	1	2	10	1	0	0	17.15	#REF!	7.1	6.5	0	2.74	81	11.77	70.6	319	23.8
15	2	1	1	2	16	0	0	0	23.87	#REF!	13.58	6.4	0	3.6	95	7.14	76.2	249	34.9
16	2	0	1	2	21	0	0	0	24	#REF!	9.26	7	0	3.82	114	20.06	85.8	298	31.8
17	2	1	0	2	20	1	0	0	22	#REF!	6.6	7.2	0	2.5	73	8.16	67.5	123	24.2
18	0	0	2	2	5	1	0	0	27.3	#REF!	8.3	8	0	4.27	128	4.56	65.2	87	37.7
19	2	0	1	2	32	1	0	0	24.2	#REF!	16	11	0	4.44	142	18.21	87.8	307	34.6
20	0	1	1	2	15	0	0	0	25.7	#REF!	14.5		0	2.89	90	11.8	81.1	464	27.3
21	0	1	1	2	7	0	1	0	22.84	#REF!	8.17	11.9	0	4.44	125	8.4	59.6	382	32.8
22	2	0	1	1	13	1	0	1	24.81	#REF!	5.1	6.6	0	3.76	113	9	76	217	39.4
23	2	1	1	2	4	0	0	0	20	#REF!	9.1	14.1	0	3.56	92	24.87	92.8	309	32.7
24	1	0	2	1	16	1	0	0	16	#REF!	11	6.8	0	4.15	136	6.78	68	270	38.7
25	1	0	1	1	5	1	1	0	24	#REF!	4.6	5.4	0	4.44	141	9.81	68.7	287	43.1
26	0	0	2	1	8	0	0	0	22	#REF!	10	7.4	0	4.26	127	5.45	68.3	254	38.1
27	2	0	1	2	10	1	0	1	24	#REF!	15.43		1	2.43	67	14.9	90.6	242	21.5
28	1	0	1	0	18	1	0	1	27.7	#REF!	6.14	6.6	0	5.07	157	6.01	68.9	140	40.7
29	0	0	1	1	18	0	0	0	18.17	#REF!	23.38		0	3.9	120	28.65	94.7	421	21.7
30	1	1	1	2	5	0	0	0	21.43	#REF!	21.58	14.4	0	4.41	132	8.66	83.6	171	35.7
31	0	1	1	2	9	0	0	0	20.9	#REF!	10.05	11	1	3.87	89	15.74	86.3	352	24.2
32	0	0	2	1	4	0	0	1	21.6	#REF!	12.4	11.4	0	4.16	124	14.52	84.1	214	24
33	2	0	2	1	16	1	0	0	26.1	#REF!	10.62	7.6	0	4.32	136	6.91	69.1	216	46.5
34	1	1	2	2	0.33	0	0	1	20	#REF!	4.28	5.3	0	2.97	92	5.46	70.7	241	20.6
35	2	0	1	2	2	0	0	0	21.53	#REF!	9.3	8.2	0	3.08	92	10.95	77.3	472	23.08
36	2	0	1	1	10	0	0	0	20	#REF!	9.5	10.4	0	4.53	130	5.45	60.3	190	39.9
37	2	0	1	2	20	1	1	0	25.25	#REF!	4.04	8	0	3.33	91	8.82	78	252	36
38	0	1	1	2	1	0	0	0	26.2	#REF!	6.14	9.7	0	3.85	109	7.94	72.5	347	32.3
39	1	1	1	2	15	0	1	0	23	#REF!	6.51	6.6	0	3.08	85	4.69	59.5	390	31.3
40	1	1	1	2	30	1	1	0	24	#REF!	4.99	6.9	0	3.44	94	11.89	79.7	378	28.5
41	0	0	2	1	15	0	0	0	23.7	#REF!	16.76	10.5	0	4.32	130	7.86	69.3	304	31
42	2	0	1	1	18	1	1	0	20.76	#REF!	5.4	6.7	1	3.34	103	21.83	92.2	648	28
43	1	0	1	0	10	1	0	0	26.37	#REF!	4.58	6.3	0	3.53	110	6.09	71.3	269	27.3
44	1	0	1	0	20	1	1	1	25.6	#REF!	7.71	6.8	0	3.5	100	11.84	87.1	233	33.8
45	0	0	1	2	3	1	1	0	17.72	#REF!	5.9		0	2.94	95	8.01	83.5	213	25.9
46	2	0	1	1	9	0	1	0	24.24	#REF!	12.8	8.4	0	4.14	137	9.11	68.7	271	32.9
47	2	0	1	1	20	1	0	0	22	#REF!	8.84	8.1	0	5.15	160	6.82	70.8	221	38.7
48	2	1	2	2	8	0	0	0	33.3	#REF!	9.1	10.1	0	3.04	83	7.83	60.4	276	33.7
49	0	1	2	1	15	1	1	1	24.22	#REF!	6.97	10.6	0	4.08	128	8.24	67.3	213	31.2
50	0	0	1	1	10	1	0	0	23.66	#REF!	14.68	11.5	1	4.39	128	13.39	69.7	305	32.5
51	0	0	1	2	17	0	1	0	21.97	#REF!	12.81	11.9	0	4.28	126	9.47	87.6	344	24.5
52	2	0	1	1	20	1	1	1	22.49	#REF!	4.68	8.3	0	3.16	106	9.1	63.4	322	30.7
53	2	0	0	1	21	1	1	0	25.9	#REF!	7.03	8.1	0	4.69	149	8.09	81.5	280	35.7
54	0	1	1	2	24	1	0	1	23.69	#REF!	10.21	8.4	0	3.65	110	4.68	62.2	261	35.8
55	1	0	1	0	19	0	1	1	21.78	#REF!	6.8		0	5.78	147	7.94	56.1	205	41
56	2	0	1	0	21	1	0	1	24	#REF!	6.21	6.5	0	3.22	92	5.48	71.2	228	38.2
57	0	0	2	0	17	0	0	0	26.6	#REF!	13.5	15.8	0	3.52	107	11.78	78	348	24
58	0	0	1	1	8	1	1	1	20	#REF!	9.82	5.7	0	2.95	88	4.9	73	234	32.1
59	2	0	1	0	21	0	1	0	20.7	#REF!	29.15	9.8	1	4.09	108	14.84	91.6	130	16.1
60	0	1	2	2	14	1	1	1	26.9	#REF!	5.2	6.8	0	5	155	6.4	76	171	34.8
61	0	1	1	2	18	0	0	0	28.84	#REF!	5.21	6.6	0	4.19	124	8.88	71.8	262	38.5
62	2	0	1	0	3	0	0	0	24.15	#REF!	17.1		0	2.77	82	8.11	72.2	286	30.7
63	1	1	2	2	21	1	0	1	33.33	#REF!	13.2	12.4	0	4.73	133	5.58	79.5	222	36.7
64	0	0	2	0	14	0	0	0	24.2	#REF!	7.9	7.5	0	6.37	184	4.45	53.5	208	43.7
65	2	0	1	1	9	0	0	1	26.83	#REF!	12.43	8.6	0	3.55	104	10.74	73.9	337	20.4
66	2	0	2	1	2	1	0	0	25.15	#REF!	5.7	6.7	0	4.94	164	7.56	68.4	268	41
67	2	0	2	1	18	1	1	0	20.76	#REF!	13.58	10	0	4.73	148	11.36	73.8	522	31
68	2	0	1	0	21	0	1	0	19.5	#REF!	5.54	9.5	0	4.26	132	8.17	72.5	253	31.1
69	2	0	1	0	25	0	0	0	23.12	#REF!	10.97	7.6	0	4.16	135	6.08	76.4	227	36.3
70	2	0	1	0	11	0	1	0	22.86	#REF!	11.47	10.1	0	5.16	145	12.27	87.3	299	32.3
71	1	0	1	1	0.08	0	0	0	23.8	#REF!	12.33	8.5	0	3.39	101	9.4	70.2	506	28.6
72	2	0	1	2	20	1	0	0	27.9	#REF!	18.36	11.3	0	4.81	143	11.24	82.8	257	32.8
73	1	1	1	2	4	0	0	0	26.6	#REF!	16.08	7.5	1	3.55	105	12.12	92.2	214	25.7
74	2	1	1	2	30	1	0	0	25.53	#REF!	3.58	6.9	0	2.84	81	6	79.8	197	33.3
75	1	1	1	2	15	0	1	0	23	#REF!	11.28	7.4	0	2.76	79	9.91	77.1	388	31.3
76	2	0	2	2	23	0	0	1	21.51	#REF!	11.54	10.2	0	3.96	123	21.51	87	372	30.1
77	2	0	1	0	15	1	0	1	22.49	#REF!	6.9	7.1	0	3.51	101	6.9	79	197	33.6
78	2	1	1	2	10	1	0	0	27	#REF!	13	7.2	0	3.58	99	6.07	53.5	282	32.4
79	2	1	1	1	17	1	0	0	18.49	#REF!	5.69	6.6	0	3.54	104	11.83	86.3	252	35.9
80	0	1	1	2	6	0	0	0	26.22	#REF!	7		1	4.4	124	7.25	71.6	199	29.9
81	1	1	2	2	22	1	1	0	27.73	#REF!	9.86	10.2	0	4.98	150	7.1	56.2	193	33.4
82	2	0	1	2	3	1	0	0	25.39	#REF!	4.02	6.1	0	2.64	74	9.81	79.8	184	30.4
83	0	1	1	2	20	1	0	1	15.82	#REF!	26.61	13.5	0	3.55	102	16.12	86	694	24.9
84		0	2	2	2	1	0	0	27.38	#REF!	7.3	5.9	0	4.79	147	11.82	77.3	246	36
85	0	0	1	0	18	0	1	0	26.83	#REF!	7.2	6.6	0	4.7	144	4.94	74.8	234	39.4
86	1	0	2	1	4	0	1	0	20.76	#REF!	4.44	13.8	0	3.87	108	21.34	90.5	343	21.2
87	0	0	2	1	0.5	0	0	0	21.91	#REF!	33.91	13.7	0	4.11	130	8.62	80.7	381	36.9
88	2	1	2	2	40	1	1	1	23.44	#REF!	6.21	5.8	0	2.4	70	9.91	88.3	120	27.4
89	1	0	2	2	26	0	1	0	26.62	#REF!	14.47	11.7	1	3.47	92	16.71	89.5	438	21.4
90	2	0	1	1	2	1	0	0	19.53	#REF!	7.7	9.5	0	4.55	151	6.83	54.8	213	33.9
91	2	0	1	1	25	1	0	1	28	#REF!	24.24	11.2	0	3.42	101	6.7	81.4	154	33.1
92	1	0	1	0	15	1	0	1	28	#REF!	7.34	6.5	0	3.09	89	7.47	64.6	168	31.5
93	2	0	1	1	15	0	0	1	21	#REF!	18.74	12.2	0	3.09	97	16.16	91.5	221	24.2
94	2	0	1	2	10	1	1	0	22	#REF!	7.69	7.7	0	2.99	83	13.38	91.9	406	23.7
95	2	0	1	1	15	0	0	0	18.94	#REF!	7.6	8.8	0	3.27	92	13.14	82.2	321	25.3
96	2	1	1	2	15	1	1	0	17.9	#REF!	10.74	6.2	1	3.38	96	14.41	93.4	242	22.9
97	2	1	1	2	26	1	0	0	2.7	#REF!	5.55	10.3	0	3.23	91	16.17	84.7	405	30.3
98	2	0	1	1	12	1	1	0	25.85	#REF!	10.92	10.6	1	4.52	143	12.74	90	290	27.7
99	1	1	1	2	27	1	0	1	23.07	#REF!	6.81	6.6	0	2.78	73	8.3	77.01	380	28.4
100	2	0	1	2	1	0	0	1	25.95	#REF!	4.87	9.2	0	3.76	124	26.19	95.5	206	28.7
101	2	1	1	2	8	1	1	0	15.63	#REF!		7.5	0	3.44	102	9.31	85.6	247	31.1
102	2	1	1	2	15	1	0	0	21.61	#REF!	6.1	6.8	0	4.3	98	24.35	92.6	247	19.3
103	2	0	1	2	20	1	1	0	26.36	#REF!	6.3	7.8	0	4.02	131	6.44	52.1	255	33
104	2	0	1	2	30	1	1	1	19.59	#REF!	10.58		0	4.46	135	17.86	89.9	278	25.9
105	2	0	1	1	1	1	0	0	18.94	#REF!	8.02	6.7	0	3.87	114	9.26	75.4	301	34.4
106	2	0	1	0	10	1	0	1	28	#REF!	11.97	7.2	0	3.7	109	8.04	85.8	236	31.9
107	2	1	2	2	0.33	0	0	0	19.9	#REF!		12.9	0	3.57	104	35.72	94	517	21.8
108	1	0	2	0	20	1	0	0	23.6	#REF!	7.8	6.6	0	3.54	109	7.24	63.5	266	36.1
109	2	0	1	1	7	1	1	1	21.11	#REF!	11.7	8.1	0	3.35	102	5.62	59.3	425	39
110	2	0	1	2	22	1	0	1	24.91	#REF!	15.1	7.9	0	3.11	91	11.02	73.1	353	32.9
111	2	0	1	1	3	0	0	1	22	#REF!	6.3	14	0	4.13	128	11.49	65.7	308	31.4
112	2	1	0	2	20	1	0	0	18.37	#REF!	12	10.3	0	3.49	101	9.72	77.2	497	30
113	2	0	1	2	10	0	0	1	27.04	#REF!	9.1	8.3	0	3.21	86	30.03	93.6	345	22
114	2	1	1	2	0.08	0	1	1	24.79	#REF!	7.2	6	0	3.24	113	8.26	51	266	30.5
115	2	0	1	2	13	0	0	0	20	#REF!	13	15.5	0	4.15	122	10.25	76.7	553	20.1
116	1	1	1	2	15	1	0	0	28.52	#REF!	9.2	7.1	1	3.43	102	13.5	86.6	230	28.1
117	1	1	1	2	7	1	0	1	26.81	#REF!	5.7	6.2	0	3.08	100	8.4	75.7	368	38.5
118	2	1	1	2	24	0	0	0	28	#REF!	10.15	7.5	0	3.65	108	11.52	79.1	590	32.7
119	2	1	1	2	23	0	0	0	23.87	#REF!	7.7	11.6	0	3.1	92	8.89	85.2	135	29.3
120	2	1	2	2	32	0	0	0	27.54	#REF!	17.04	13.3	0	3.36	91	6.54	73.3	342	31.6
121	2	0	0	0	0.05	0	1	1	17.3	#REF!	16.3	13.1	1	4.42	138	23.85	91.9	492	26.8
122	2	0	1	1	15	0	0	0	25.7	#REF!	10.6	7.2	1	3.76	108	14.12	75.7	343	34.2
123	2	0	1	1	20	1	0	1	25.9	#REF!	5.95	6.5	0	4.58	138	10.18	83.1	185	35.3
124	1	0	1	1	17	0	0	0	26.78	#REF!	10.3		0	4.92	140	8.64	66.5	277	39.5
125	2	0	1	2	15	1	0	0	26.42	#REF!	13.83	9.2	1	3.95	108	14.36	87	419	31.9
126	1	1	1	2	20	1	1	0	22.04	#REF!	7.15	7.7	0	3.37	100	6.09	77.4	405	36.3
127	2	1	1	2	40	1	0	0	23.43	#REF!	7.75		0	3.86	117	7.81	70.3	295	35.1
128	1	0	1	1	20	1	0	0	22.5	#REF!	6.9	7.2	0	3.84	128	5.37	80.9	230	36.2
129	1	0	2	2	10	0	1	1	19.59	#REF!	6.7	8.1	0	3.54	97	9.13	65.3	276	35.8
130	2	1	1	2	12	1	1	1	14.5	#REF!	10.2	5.7	1	1.64	62	2.31	84.4	161	37.2
131	1	1	0	2	20	1	0	1	24	#REF!	16.81	9.7	0	3.49	80	10.76	82.1	542	32.6
132	1	1	1	2	9	0	0	0	23.8	#REF!	13.8	8.1	0	3.83	111	7.96	77.4	300	33.3
133	1	0	1	0	9	0	0	0	23.53	#REF!	10.4	10	0	4.09	123	6.53	79.6	193	33.9
134	2	0	1	2	21	0	1	1	22.7	#REF!	6.43	7.4	0	3.41	89	27.54	94.1	451	17.8
135	2	0	1	0	10	0	1	1	20.93	#REF!	19.52	8.3	0	3.05	87	20.31	96.5	351	23.5
136	2	1	1	2	20	0	0	0	24	#REF!	9.8	9.6	0	3.97	123	10.86	77.8	191	36.9
137	1	0	1	0	20	1	1	1	24	#REF!	4.23	8.5	0	3.52	111	7.5	74.3	270	36
138	2	1	1	2	1	1	1	0	24.3	#REF!	7.37	8.2	0	4.25	121	7.93	68.8	271	32.2
139	2	1	1	2	15	0	0	1	19.68	#REF!	17.92	7.5	1	4.31	123	12.28	91.9	312	23
140	2	1	1	2	26	1	0	0	20.7	#REF!	5.55	10.3	1	3.23	91	16.17	84.7	366	26
141	2	0	1	0	21	1	0	1	20.76	#REF!	4.96	7.3	0	4.84	139	28.36	93.3	306	29.4
142	0	0	1	1	15	0	0	0	20.42	#REF!	16.33	12.5	0	3.11	89	17	81.3	665	17.8
143	2	0	1	1	6	1	0	1	23.14	#REF!	12.4	10	0	3.94	115	26.38	87.8	592	27.9
144	2	0	1	1	10	1	0	0	31.44	#REF!	6.9	10.5	1	4.7	125	13.06	75.3	244	29.1
145	2	1	1	2	32	1	0	1	23.46	#REF!	6.9	8.2	0	2.66	75	17.22	83.8	470	25.3
146	2	0	1	0	16	1	1	0	17.64	#REF!	10.3	11.1	1	3.63	112	3.76	83.5	148	36.4
147	1	0	1	0	8	1	1	1	22.86	#REF!	13.2	11.8	0	3.32	102	9.92	77.9	279	31.8
148	2	0	1	0	27	0	0	1	19.76	#REF!	3.04	7.7	1	4.24	133	12.31	81.5	154	30.7
149	2	0	0	0	30	1	0	1	21.29	#REF!	4.27	7.9	0	4.51	140	9.46	72.5	333	35.5
150	2	0	1	0	15	1	1	1	25	#REF!	17.75	11.6	1	3.89	114	24.59	89.4	507	15.4
151	2	0	2	2	20	0	0	0	20.86	#REF!	9.13	11.1	1	3.88	118	12.85	85.9	219	29
152	1	0	1	1	14	1	0	0	24.49	#REF!	11.6	13.9	1	3.62	110	13.68	87.9	244	22.2						1	2
153	1	1	2	2	10	0	0	0	18.88	#REF!	10.6	7.2	1	2.85	84	12.49	90.3	403	20.7						3	2
154	2	0	2	2	20	1	1	0	22.49	#REF!	11.17	9.2	0	4.29	116	9.02	73.2	415	29
155	1	0	2	0	30	0	1	0	25.9	#REF!	4.32	8.3	1	5	157	10.61	74.9	185	36.7
156	1	1	0	1	4	1	0	0	27.34	#REF!	4.6		0	2.77	78	10.1	74.3	467	24.9
157	2	0	1	0	40	0	1	1	17.3	#REF!	8.28	5.9	1	3.06	104	13.88	86.3	228	30.3
158	0	0	1	2	13	1	0	1	23.31	#REF!	18.28	12.9	1	4.38	129	29.54	93	410	16.8
159	1	0	1	1	25	0	1	0	27.7	#REF!	27.77	10.1	1	4.04	125	25.58	92.501	228	28.3
160	1	0	1	0	10	1	1	0	19.7	#REF!	17.84	10.7	1	3.34	96	11.7	83.9	508	29.5
161	1	0	1	2	20	1	0	0	23.66	#REF!	6.09	6.7	0	3.79	119	18.63	90.9	355	23.7
162	1	1	1	2	21	0	0	0	28.89	#REF!	7.9	6.2	0	3.93	99	8.82	77.5	359	31.5
163	1	0	2	1	15	0	0	0	21.48	#REF!	10.74	8	0	5.03	161	9.61	78.4	273	34.4
164	2	1	1	2	15	1	1	1	19.5	#REF!	9.3	6.6	0	4.19	121	18.84	85.54	240	20.6
165	0	0	1	1	15	0	0	1	24.38	#REF!	8.4		1	2.05	56	15.51	92.2	129	19
166	2	0	1	1	8	1	0	0	24.61	#REF!	12.9	6.7	0	4.81	144	6.61	62.9	358	31.2
167	0	1	1	2	6	0	0	0	22.9	#REF!	13.99	11.5	1	2.73	74	13.3	84.7	326	24.7
168	1	0	1	2	14	1	0	0	26.23	#REF!	11.3	8.1	0	3.24	97	9.45	82.5	271	30.5
169	0	0	2	2	10	0	0	0	19.7	#REF!	20.5	12.1	0	3.24	103	5.94	55.5	319	30.5
170	0	0	2	2	0.05	0	0	0	25.24	#REF!	8.39		0	3.23	138	4.42	65.9	110	39.4
171	0	0	2	2	26	1	0	0	25.88	#REF!	4.55	7.5	0	3.04	86	15.79	85.6	395	25
172	0	1	1	2	22	0	0	0	18.4	#REF!	14.68	14.8	1	3.64	107	10.44	85.8	414	18.8
173	2	1	1	2	20	1	0	0	21	#REF!	5.11	7.2	0	3.92	110	8.82	74.4	438	34
174	0	1	1	2	30	1	0	0	27.55	#REF!	6.58	9.8	0	3.56	109	9.82	79.4	582	29.6
175	2	1	2	2	20	1	0	1	25.39	#REF!	7.4	11	0	2.96	91	8.77	83.5	235	32.7
176	2	0	2	1	0.05	0	0	0	29.01	#REF!	5.11	5.2	0	5.44	167	8.36	69.5	196	40.6
177	0	0	2	1	30	1	0	0	25.25	#REF!	6.3	11.1	0	5.04	132	9.49	74.7	368	33.7
178	0	0	2	2	21	1	0	0	26.1	#REF!	9.01	8.6	0	4.14	128	9.08	64.7	246	39
179	0	0	1	1	13	0	0	0	25.1	#REF!	9.33	7.9	0	4.75	150	8.31	77.9	191	37.9
180	0	0	1	0	35	0	0	1	20.76	#REF!	15.31	9.1	0	4.09	132	9.83	76.8	301	36.3
181	2	0	1	2	3	1	0	0	27.68	#REF!	12.08	5.9	1	3.81	112	13.13	89	311	30.7
182	0	0	2	1	20	1	0	1	25.71	#REF!	8	8	1	4.89	139	12.26	76.6	340	32
183	2	0	1	1	6	0	0	0	22.26	#REF!	11.6	11.6	0	4.24	121	11.34	80.2	294	38.4
184	0	1	1	2	7	0	0	0	26.65	#REF!	8.4	8.4	0	2.33	71	4.8	81.7	89	26
185	0	0	2	1	13	0	1	0	18.59	#REF!	6.03	11.3	0	3.98	124	7.14	73.9	220	25.1
186	1	1	1	2	20	1	0	0	27.06	#REF!	8.6	8.6	0	3.62	99	12.88	75.6	394	33
187	2	0	2	2	1	1	0	1	25.9	#REF!	8.2	8.2	1	3.9	117	12.64	79.5	238	37.9
188	0	0	2	1	10	0	0	0	18.69	#REF!	9.7	9.7	1	4.08	123	6.15	66.2	302	34.7
189	1	0	2	1	30	1	0	1	18.21	#REF!	11.3	11.3	0	2.87	85	5.98	72.8	95	31.4
190	0	0	1	2	4	0	1	0	20.7	#REF!	7.48	7.9	0	3.39	98	9.91	85.5	77	27.9
191	1	0	1	1	5	0	0	0	24	#REF!	10.69	11	0	4.43	136	11.18	71.2	330	27.4
192	2	0	1	1	16	0	0	0	18.34	#REF!	12.4	12.4	0	3.69	104	24.28	91.9	294	26
193	2	0	1	1	15	0	0	0	18.78	#REF!	10.7	10.7	0	3.9	112	9.09	79.6	313	23.9
194	1	1	2	2	40	1	0	1	29.3	#REF!	10.05	11.2	0	4.16	125	15.19	75.1	464	29.1
195	0	0	2	2	20	0	0	0	22.85	#REF!	9.28	13.3	0	3.95	118	7.51	79.2	221	35
196	2	0	2	0	15	0	0	0	17.58	#REF!	5.11	9.1	0	4.58	133	12.59	92.8	527	34.3
197	2	1	2	2	0.67	0	0	0	24.7	#REF!	10.41	12.5	1	3.22	94	24.01	94.1	318	18.8
198	0	0	1	2	20	0	1	1	27.76	#REF!	24.85	8	1	4.46	140	15.32	91.9	187	29
199	1	1	1	2	20	0	0	0	24	#REF!	13.4	9.4	0	3.56	102	28.01	87.3	436	29.7
200	0	0	1	1	18	0	0	0	24.24	#REF!	9.19	8.7	0	4.76	136	8.9	65.8	231	37.6
201	1	0	2	2	32	1	0	0	25.6	#REF!	10.7	11	1	3.82	101	18.21	87.8	307	34.6
202	2	0	2	1	9	1	1	0	23.18	#REF!	5.36	5.7	0	5.05	136	5.86	73	182	36.5
203	1	0	2	0	27	0	0	1	23.88	#REF!	11.2	11.2	0	4.85	158	16.92	85.8	170	34.7
204	1	0	1	2	10	1	0	0	22.92	#REF!	12.2	12.2	1	2.97	88	27.04	89.3	420	18.7
205	2	0	1	0	15	0	0	0	20.7	#REF!	9.2	9.2	0	4.01	121	6.05	67.6	252	34.1
206	0	0	2	1	14	0	0	0	25	#REF!	5.7		0	4.55	140	16.12	91.7	187	27.5
207	0	0	2	1	10	0	0	0	17.58	#REF!	5.66	15.5	0	4.34	140	9.8	78.7	128	33.1
208	2	0	2	0	19	0	0	1	26.94	#REF!	7.3	7.3	0	4.52	129	12.09	86.4	270	28.5
209	2	0	1	2	10	0	0	0	26	#REF!	8	8	0	3.65	103	14.85	92.4	311	17.4
210	2	0	2	1	4	0	0	0	19.49	#REF!	6.8	6.8	0	4.15	113	8.05	71.5	359	31.1
211	1	1	2	2	10	1	0	0	27.55	#REF!	8.7		0	3.38	102	6.08	81.2	211	31.1
212	1	0	1	1	18	0	0	0	21.22	#REF!	9.02	8.3	0	5.14	154	9.13	73.6	203	37.7
213	0	0	1	0	0.67	0	0	1	25.35	#REF!		7	0	3.02	82	18.06	88.1	370	27.3
214	2	0	1	1	12	1	1	0	21.51	#REF!	12.4	11.9	0	4.2	114	9.13	71	331	32.5
215	1	1	1	2	2	1	1	0	20.03	#REF!	4.65	6.1	0	4.08	108	27.08	90.8	270	29.9
216	2	0	2	1	0.58	1	1	1	20.28	#REF!	18.3	9.9	0	3.95	124	14.91	84	314	32.5
217	2	1	1	2	15	1	0	1	18.7	#REF!	5.97	6.2	1	2.87	68	28.95	85.6	479	18.3
218	2	0	1	2	15	1	0	0	23.31	#REF!	7.1	5.7	0	3.66	96	8	77.9	306	26
219	0	0	1	1	25	1	0	0	27.73	#REF!	24.24	11.2	0	3.42	101	6.7	81.4	154	33.1
220	1	1	2	2	11	1	1	1	21.48	#REF!	10.62	11.1	0	3.23	94	7.11	77.7	336	21.5
221	0	0	2	1	0.05	0	0	0	26.63	#REF!	5.9	5.9	0	5.16	157	9.69	67.1	257	40.6
222	1	1	2	2	16	0	0	0	25.59	#REF!		9.8	0	4.23	131	6.94	48	297	36.5
223	1	0	1	1	22	0	0	0	21.51	#REF!	12.61	10.8	0	4.96	168	5.12	70	85	35
224	2	1	2	2	20	1	0	0	23.43	#REF!	8.3		0	4.64	135	6.25	74	264	35
225	1	1	2	2	8	0	0	0	25.39	#REF!	11.4	14.4	0	3.56	104	5.85	53.6	430	25.8
226	2	0	0	0	30	0	1	0	19.38	#REF!	24.7	9.8	1	3.37	103	21.31	92	407	21.2
227	1	0	0	2	20	0	1	1	19.82	#REF!	8.12	9.1	0	3.26	95	6.86	80.2	114	27.6
228	2	0	1	0	30	0	1	0	20.76	#REF!	5.67	7.9	1	3.8	108	8.31	87	286	31.9
229	1	0	1	2	15	1	0	0	21.26	#REF!	13.2	7.9	1	4.43	129	12.24	75.2	215	30
230	0	1	1	2	5	0	0	0	19.83	#REF!	12.8	8.6	0	3.73	115	12.68	77.4	413	28.1
231	2	0	1	1	20	1	0	1	25.95	#REF!	16.2	12	0	4.24	129	9.03	72.5	178	31.6
232	0	1	0	2	40	1	0	1	20	#REF!	4.3	10.1	0	4.3	116	8.63	72.4	440	30.7
233	0	0	0	0	40	1	1	1	22.8	#REF!	12.3	10.1	0	3.02	94	11.91	91.7	114	23.4
234	1	1	1	0	18	0	0	0	28.89	#REF!	7.97	9.3	0	3.7	98	14.95	87.8	299	33
235	1	0	1	2	40	0	1	1	23	#REF!		8.5	1	3.77	111	14.21	81.6	55	32
236	2	0	1	1	15	1	0	1	21.26	#REF!	9.28	7.9	1	4.43	129	12.24	75.2	215	30
237	1	0	0	1	30	0	1	0	24	#REF!		5.9	0	3.67	104	7.79	69.9	359	30.1
238	2	0	1	1	20	0	1	0	19.59	#REF!			1	3.61	107	3.84	69.4	121	27.2
239	2	0	1	2	30	0	0	0	20.76	#REF!		9.8	0	3.09	86	4.25	52.2	198	27.4
240	0	0	1	1	3	0	0	0	24.62	#REF!	6.24	9.7	1	5.12	144	18.78	82.2	537	30.7
241	0	1	1	1	5	0	0	0	19.83	#REF!		8.6	0	3.73	115	12.68	77.4	413	28.1
242	1	0	0	2	10	1	0	1	24.21	#REF!	5.14	6.2	0	3.9	110	6.01	72	253	33.4
243	0	0	1	1	20	1	1	1	20.76	#REF!			0	3.75	121	8.24	83.5	359	26.7
244	0	0	1	1	20	0	0	0	18.59	#REF!	20	7	0	3.94	122	6.79	88	139	34.3
245	1	0	1	1	20	1	1	1	25.61	#REF!	16.3	8.4	0	3.69	117	9.94	66.1	289	29.9
246	1	1	2	1	7	1	1	1	23.73	#REF!	23.7	12.1	1	3.27	93	17.88	88.9	408	26.8
247	0	0	0	0	12	0	1	1	20.76	#REF!	10.4	12.8	1	4.66	139	21.52	92.1	239	21.6
248	1	0	0	0	12	0	0	0	20.76	#REF!	10.4	7.8	1	2.07	57	9.75	93.1	437	18.6
249		1	1	1	30	0	0	0	24	#REF!	14.2	6.7	0	2.21	64	6.53	81.7	207	31.5
250	0	0	1	0	27	0	0	0	27.17	#REF!	14.8	8.8	1	3.7	110	11.28	85.5	323	29.3
251	0	0	1	2	15	0	0	0	19.15	#REF!	4.6	12.8	0	3.66	109	12.21	84.7	410	34.9
252	0	0	1	1	15	0	1	0	21.6	#REF!	7.7	7.9	1	4.43	129	12.24	75.2	215	30
253	0	1	1	1	7	0	0	0	23.73	#REF!	7.3	12.1	0	3.27	93	11.36	81.3	408	26.8
254	0	1	1	1	10	0	0	0	26.73	#REF!	9.8	10.8	0	4.73	131	6.64	75.1	254	34.4
255	0	1	1	1	2	0	1	0	18.9	#REF!	9.4		1	4.29	126	17.57	84.21	406	33.6
256	0	1	1	1	30	1	0	0	19.98	#REF!	11.9	7.1	0	3.68	111	18.02	22	235	38.1
257	0	0	1	1	40	0	1	1	21.22	#REF!	12.3	8.5	1	3.77	111	14.21	81.6	505	32
258	0	0	1	2	23	1	0	0	22.6	#REF!	13.5	8.7	1	3.37	97	12.97	88.1	339	23.8
259	0	0	1	0	9	1	0	0	22.8	#REF!	8.3	7.4	1	3.93	107	14.2	82.4	294	24.4
260	0	0	2	0	0.25	0	0	0	20.76	#REF!	12.5	8.1	0	4	116	8.85	80.1	398	31.5
261	0	0	1	0	14	0	0	1	29	#REF!	12.7	6.8	0	3.13	93	10.17	69.6	306	33.8
262	0	0	1	1	14	1	0	0	18.17	#REF!	7.5	7.3	0	4.4	130	9.98	76.6	284	33.4
263		0	1	0	0.25	1	0	0	27.76	#REF!	8.8	8.6	1	4.58	148	18.61	91.3	215	35.3
264	0	1	1	1	17	1	0	1	20.28	#REF!	5.8	7.8	0	3.35	89	25.61	86.7	609	23.5
265	1	0	2	2	20	0	0	0	23.03	#REF!	13	10.4	0	4	113	11.49	81	378	32.3
266	0	0	1	0	13	1	0	0	27.13	#REF!	19.2	8.8	0	4.54	133	10.62	77.1	216	34.6
267	0	0	1	1	25	0	1	1	22.32	#REF!	15.4	13.4	0	3.8	115	8.89	79.6	222	33.7
268	0	0	1	2	20	1	0	1	25.65	#REF!	8.9	7.6	0	4.31	127	12.93	74.4	282	35.8
269	0	0	1	0	7	1	1	1	19.03	#REF!	22.7	13.5	0	4.29	127	12.14	78.4	315	30.6
270	1	1	1	1	1	1	1		22.89	#REF!	10.4		0	3.11	94	4.16	71.5	148	34.5
271	0	0	1	2	20	1	0	1	19.1	#REF!	5.8	7.3	0	4.88	136	9.01	75.5	392	34.3
272		0	2	2	15	1	0	0	24.22	#REF!	7.4	7.4	0	3.26	97	4.99	78.8	158	42
273	0	1	1	1	10	1	0	0	26.22	#REF!	6.3	7.5	0	4.26	115	8.18	63.3	339	32.1
274	0	1	2	1	25	1	1	1	24.79	#REF!	14	8.5	0	3.33	92	5.13	80.8	182	35.1
275	1	0	2	0	10	1	0	1	23.03	#REF!	13.3	7.2	1	3.29	92	12.1	81.9	435	32.5
276	0	0	2	2	8	0	1	1	15.6	#REF!	8.3		0	4.22	109	6.66	73.6	321	26.7
277	0	0	1	0	20	1	0	1	19.5	#REF!	6.7	6.4	0	3.97	123	8.09	58.7	357	45.1
278	1	0	2	1	15	0	0	0	29	#REF!	16.3	8.4	0	2.33	69	13.86	91.5	270	24.3
279		0	1	2	5	0	0	0	25.14	#REF!	7.6	7	0	2.32	60	27.01	89.3	667	20.7
280	0	0	1	0	10	1	0		23	#REF!	19	8.8	1	4.59	140	17.68	86.1	341	31.5
281	0	0	1	0	32	0	0	1	19.53	#REF!	10.8	7.2	0	3.41	110	8.36	86.9	145	32.4
282	0	0	1	2	15	1	0	0	32.87	#REF!	14	11.7	0	4.18	118	11.94	91.9	230	34
283		0	1	2	22	1	1	0	25.25	#REF!	10.7	7.5	0	3.09	115	12.3	85.7	394	36.4
284	0	0	1	1	15	0	0	0	24.8	#REF!	11.1		0	4.51	122	7.77	67.4	285	40.5
285	0	0	1	1	11	0	0	0	23.58	#REF!	12.1	11.1	0	4.56	125	9.56	78.3	313	41.5
286	0	0	1	1	30	0	1	1	22.5	#REF!	7.9	7.9	0	3.75	107	17.06	92.9	240	28.2
287		0	1	0	20	0	0	0	16.9	#REF!	6.9		0	3.62	102	9.1	73.1	173	31.2
288	0	0	1	1	30	0	0	0	18.37	#REF!	15.2	6.7	1	2.64	72	17.43	89.7	576	30.3
289	0	0	1	1	15	0	0	0	27.34	#REF!	8.3	10.1	0	4.7	129	10.07	80.1	318	37.1
290	0	0	1	2	20	0	1	0	28	#REF!	8.6	8.9	1	4.11	118	11.38	86.9	192	21.9
291	1	0	1	0	50	1	0	0	23.56	#REF!	12.1	8.2	0	3.75	105	11.57	87	228	35.6
292	0	0	1	2	10	0	0	0	17.35	#REF!	8.3		0	3.3	92	8.07	77.5	269	21
293	1	1	1	1	15	0	0	0	21.25	#REF!	7.9		0	2.93	85	7.86	69.6	242	33.2
294		1	1	1	20	1	1	1	27	#REF!	13.9	7.1	0	4.22	136	9.53	82.1	223	38.4
295	0	1	1	0	15	0	0	0	20.76	#REF!	18.9	10.5	0	4.63	132	14.39	80.7	340	33.4
296	1	0	1	1	4	1	1	1	27.04	#REF!	5.3	9.2	0	4.15	120	14.75	86.4	257	29.7
297	0	0	0	1	7	0	0	0	27.75	#REF!	12.4	7.3	1	3.58	98	11.44	86.9	226	30.7
298		0	1	0	27	1	1	1	24.83	#REF!	8.4	7.7	0	4.67	131	5.94	61	226	32.9
299	0	1	2	1	8	0	0	0	25.39	#REF!	9.1	12.9	1	3.26	96	16.92	76.3	378	28.6
300	0	0	1	2	8	0	1	1	15	#REF!	12.5	7.6	0	4.59	123	9.84	77.6	345	34.4
301	0	1	1	1	10	1	1	0	25.2	#REF!	9.7	7.6	0	4.1	125	6.85	78.3	274	45.3
